# Supplementary material for: A real-world pharmacovigilance study of FDA Adverse Event Reporting System (FAERS) events for Definity
Source: PLoS One. 2025 Aug 29;20(8):e0331444. doi: 10.1371/journal.pone.0331444 (PMC12396717; doi:10.1371/journal.pone.0331444)
Supplement: S1 File — S1 Table. All searched drug names about Definity from the NCBI MeSH database. S2 Table. All the PTs satisfying all four Disproportionality analysis. Note: PT, preferred term; SOC, system organ class; n, the number of reports; ROR, reporting odds ratio; CI: confidence interval; PRR, proportional reporting ratio; χ2, chi-squared; EBGM, empirical Bayesian geometric mean; EBGM05, the lower limit of the 95% CI of EBGM. IC, information component; IC025: the lower limit of the 95% CI of the IC; P-ROR: The P value of ROR method; P-PRR: The P value of PRR method; P-Bon: The P value after Bonferroni correction. S3 Table. The top 30 PTs according to EBGM. Note: PT, preferred term; EBGM, empirical Bayesian geometric mean; SOC, system organ class; n, the number of reports; ROR, reporting odds ratio; CI: confidence interval; PRR, proportional reporting ratio; χ2, chi-squared; EBGM05, the lower limit of the 95% CI of EBGM. IC, information component; IC025: the lower limit of the 95% CI of the IC; P-ROR: The P value of ROR method; P-PRR: The P value of PRR method; P-Bon: The P value after Bonferroni correction. S4 Table. Univariate and multivariate logistic regression analysis of the odds ratio for the top 15 PT of Definity. Note: PT, preferred term; OR, odds ratio; CI: confidence interval. (ZIP) [file pone.0331444.s001.zip]

Archive with 5 entries (4 files):
- Supporting information/
- Supporting information/S1 Table.xlsx
- Supporting information/S2 Table.xlsx
- Supporting information/S3 Table.xlsx
- Supporting information/S4 Table.xlsx
