# Supplementary material for: A real-world pharmacovigilance study of FDA Adverse Event Reporting System (FAERS) events for Definity
Source: PLoS One. 2025 Aug 29;20(8):e0331444. doi: 10.1371/journal.pone.0331444 (PMC12396717; doi:10.1371/journal.pone.0331444)
Supplement: S1 File — S1 Table. All searched drug names about Definity from the NCBI MeSH database. S2 Table. All the PTs satisfying all four Disproportionality analysis. Note: PT, preferred term; SOC, system organ class; n, the number of reports; ROR, reporting odds ratio; CI: confidence interval; PRR, proportional reporting ratio; χ2, chi-squared; EBGM, empirical Bayesian geometric mean; EBGM05, the lower limit of the 95% CI of EBGM. IC, information component; IC025: the lower limit of the 95% CI of the IC; P-ROR: The P value of ROR method; P-PRR: The P value of PRR method; P-Bon: The P value after Bonferroni correction. S3 Table. The top 30 PTs according to EBGM. Note: PT, preferred term; EBGM, empirical Bayesian geometric mean; SOC, system organ class; n, the number of reports; ROR, reporting odds ratio; CI: confidence interval; PRR, proportional reporting ratio; χ2, chi-squared; EBGM05, the lower limit of the 95% CI of EBGM. IC, information component; IC025: the lower limit of the 95% CI of the IC; P-ROR: The P value of ROR method; P-PRR: The P value of PRR method; P-Bon: The P value after Bonferroni correction. S4 Table. Univariate and multivariate logistic regression analysis of the odds ratio for the top 15 PT of Definity. Note: PT, preferred term; OR, odds ratio; CI: confidence interval. (ZIP) [file pone.0331444.s001.zip › Supporting information/S2 Table.xlsx]

## Sheet: Sheet1
S2 Table. All the PTs satisfying all four Disproportionality analysis.
SOC name	PT name	Case number (n)	ROR (95%Cl)	P-ROR	PRR (95%CI)	P-PRR	P-Bon	χ2	EBGM (EBGM05)	IC (IC025)
Musculoskeletal And Connective Tissue Disorders	Back Pain	1979	49.27 (46.94-51.71)	1e-300	41.49 (41.45-41.53)	1e-300	0.000480769	77727.6	41.09 (39.46)	5.36 (3.69)
Musculoskeletal And Connective Tissue Disorders	Muscle Spasms	570	15.71 (14.44-17.09)	1e-300	15.02 (14.94-15.10)	1e-300	0.000480769	7457.7	14.97 (13.95)	3.9 (2.24)
Respiratory, Thoracic and Mediastinal Disorders	Dyspnoea	562	5.03 (4.62-5.48)	1e-300	4.85 (4.77-4.93)	1e-300	0.000480769	1731	4.84 (4.51)	2.28 (0.61)
Musculoskeletal And Connective Tissue Disorders	Pain In Extremity	418	6.92 (6.28-7.63)	1e-300	6.72 (6.63-6.81)	1e-300	0.000480769	2042.39	6.71 (6.18)	2.75 (1.08)
Vascular Disorders	Flushing	327	15.44 (13.83-17.24)	1e-300	15.06 (14.95-15.17)	1e-300	0.000480769	4283.95	15.01 (13.69)	3.91 (2.24)
General Disorders and Administration Site Conditions	Chest Pain	308	8.09 (7.22-9.06)	1e-300	7.91 (7.80-8.02)	1e-300	0.000480769	1861.24	7.9 (7.18)	2.98 (1.31)
Skin And Subcutaneous Tissue Disorders	Urticaria	272	8.47 (7.51-9.56)	1e-300	8.31 (8.19-8.43)	1e-300	0.000480769	1749.68	8.29 (7.5)	3.05 (1.39)
Musculoskeletal And Connective Tissue Disorders	Neck Pain	230	20.55 (18.03-23.42)	1e-300	20.19 (20.06-20.31)	1e-300	0.000480769	4177.92	20.09 (18.01)	4.33 (2.66)
Investigations	Blood Pressure Increased	160	5.14 (4.4-6.01)	1e-300	5.09 (4.93-5.24)	1e-300	0.000480769	525.82	5.08 (4.46)	2.34 (0.68)
Skin And Subcutaneous Tissue Disorders	Erythema	156	3.74 (3.19-4.38)	1e-300	3.70 (3.55-3.86)	1e-300	0.000480769	308.64	3.7 (3.24)	1.89 (0.22)
Immune System Disorders	Anaphylactic Reaction	146	13.99 (11.88-16.47)	1e-300	13.83 (13.67-13.99)	1e-300	0.000480769	1733.95	13.79 (12.03)	3.79 (2.12)
General Disorders and Administration Site Conditions	Chest Discomfort	129	6.37 (5.35-7.57)	1e-300	6.31 (6.14-6.48)	1e-300	0.000480769	576.45	6.3 (5.45)	2.66 (0.99)
Investigations	Heart Rate Increased	117	5.84 (4.87-7.01)	1e-300	5.79 (5.61-5.97)	1e-300	0.000480769	464.08	5.79 (4.97)	2.53 (0.87)
Musculoskeletal And Connective Tissue Disorders	Musculoskeletal Pain	116	10.06 (8.38-12.08)	1e-300	9.98 (9.80-10.16)	1e-300	0.000480769	935.62	9.96 (8.54)	3.32 (1.65)
General Disorders and Administration Site Conditions	Feeling Hot	115	9.09 (7.56-10.92)	1e-300	9.01 (8.83-9.20)	1e-300	0.000480769	818.45	9 (7.71)	3.17 (1.5)
Skin And Subcutaneous Tissue Disorders	Hyperhidrosis	114	4.23 (3.52-5.09)	1e-300	4.20 (4.02-4.39)	1e-300	0.000480769	278.79	4.2 (3.6)	2.07 (0.4)
Investigations	Oxygen Saturation Decreased	104	9.73 (8.02-11.8)	1e-300	9.65 (9.46-9.84)	1e-300	0.000480769	805.46	9.63 (8.19)	3.27 (1.6)
Nervous System Disorders	Unresponsive To Stimuli	98	18.82 (15.42-22.96)	1e-300	18.67 (18.48-18.87)	1e-300	0.000480769	1632.7	18.6 (15.74)	4.22 (2.55)
Nervous System Disorders	Loss Of Consciousness	93	3.5 (2.86-4.3)	1e-300	3.49 (3.28-3.69)	1e-300	0.000480769	165.09	3.48 (2.94)	1.8 (0.13)
Cardiac Disorders	Cardiac Arrest	84	4.83 (3.9-5.99)	1e-300	4.81 (4.60-5.02)	1e-300	0.000480769	253.46	4.8 (4.01)	2.26 (0.6)
Musculoskeletal And Connective Tissue Disorders	Flank Pain	79	41.64 (33.34-52)	1e-300	41.37 (41.15-41.59)	1e-300	0.000480769	3082.22	40.98 (34.02)	5.36 (3.69)
Respiratory, Thoracic and Mediastinal Disorders	Throat Tightness	77	13.97 (11.16-17.48)	1e-300	13.88 (13.66-14.11)	1e-300	0.000480769	917.96	13.84 (11.47)	3.79 (2.12)
Injury, Poisoning and Procedural Complications	Product Preparation Error	72	20.31 (16.1-25.62)	1e-300	20.19 (19.96-20.43)	1e-300	0.000480769	1307.62	20.1 (16.55)	4.33 (2.66)
Investigations	Blood Pressure Decreased	70	5.17 (4.08-6.54)	1e-300	5.14 (4.91-5.38)	1e-300	0.000480769	233.57	5.14 (4.22)	2.36 (0.69)
Cardiac Disorders	Tachycardia	63	3.46 (2.7-4.44)	1e-300	3.45 (3.20-3.70)	1e-300	0.000480769	109.72	3.45 (2.8)	1.79 (0.12)
Respiratory, Thoracic and Mediastinal Disorders	Throat Irritation	61	6.87 (5.34-8.84)	1e-300	6.84 (6.59-7.09)	1e-300	0.000480769	304.07	6.83 (5.54)	2.77 (1.11)
Nervous System Disorders	Presyncope	56	11.5 (8.84-14.95)	1e-300	11.45 (11.19-11.71)	1e-300	0.000480769	532.82	11.42 (9.17)	3.51 (1.85)
Cardiac Disorders	Cardio-Respiratory Arrest	53	5.89 (4.49-7.71)	1e-300	7.76 (7.49-8.03)	1e-300	0.000480769	213.78	5.86 (4.67)	2.55 (0.88)
Gastrointestinal Disorders	Lip Swelling	53	7.79 (5.95-10.21)	1e-300	5.87 (5.60-6.13)	1e-300	0.000480769	311.85	7.75 (6.18)	2.95 (1.29)
Musculoskeletal And Connective Tissue Disorders	Musculoskeletal Discomfort	52	14.9 (11.34-19.57)	1e-300	14.84 (14.56-15.11)	1e-300	0.000480769	668.82	14.79 (11.77)	3.89 (2.22)
Vascular Disorders	Cyanosis	51	15.48 (11.75-20.39)	1e-300	15.42 (15.15-15.69)	1e-300	0.000480769	685.38	15.37 (12.2)	3.94 (2.28)
Musculoskeletal And Connective Tissue Disorders	Groin Pain	48	26.22 (19.73-34.84)	1e-300	26.12 (25.84-26.40)	1e-300	0.000480769	1152.53	25.96 (20.47)	4.7 (3.03)
Respiratory, Thoracic and Mediastinal Disorders	Respiratory Arrest	44	7.22 (5.37-9.71)	1e-300	7.20 (6.90-7.49)	1e-300	0.000480769	234.41	7.18 (5.61)	2.84 (1.18)
Musculoskeletal And Connective Tissue Disorders	Spinal Pain	42	17.66 (13.03-23.92)	1e-300	17.60 (17.30-17.90)	1e-300	0.000480769	654.98	17.53 (13.6)	4.13 (2.47)
Musculoskeletal And Connective Tissue Disorders	Muscle Tightness	38	11.26 (8.19-15.49)	1e-300	11.23 (10.91-11.55)	1e-300	0.000480769	353.19	11.2 (8.58)	3.49 (1.82)
Respiratory, Thoracic and Mediastinal Disorders	Wheezing	37	3.33 (2.41-4.6)	2.99e-13	3.33 (3.00-3.65)	1e-300	0.000480769	60.17	3.32 (2.54)	1.73 (0.07)
Cardiac Disorders	Bradycardia	37	3.28 (2.37-4.53)	6.59e-13	3.27 (2.95-3.59)	1e-300	0.000480769	58.38	3.27 (2.5)	1.71 (0.04)
Vascular Disorders	Pallor	36	6.27 (4.52-8.7)	1e-300	6.25 (5.93-6.58)	1e-300	0.000480769	158.76	6.25 (4.75)	2.64 (0.98)
Immune System Disorders	Contrast Media Reaction	33	69.25 (49.07-97.73)	1e-300	69.07 (68.73-69.41)	1e-300	0.000480769	2177.65	67.96 (50.94)	6.09 (4.42)
Gastrointestinal Disorders	Swollen Tongue	32	4.89 (3.46-6.92)	1e-300	4.88 (4.54-5.23)	1e-300	0.000480769	98.75	4.88 (3.65)	2.29 (0.62)
Investigations	Heart Rate Decreased	31	4.23 (2.97-6.01)	1.11e-15	4.22 (3.87-4.57)	1e-300	0.000480769	76.08	4.21 (3.14)	2.08 (0.41)
Renal And Urinary Disorders	Renal Pain	30	13.93 (9.73-19.95)	1e-300	13.90 (13.54-14.26)	1e-300	0.000480769	358.09	13.86 (10.26)	3.79 (2.13)
Respiratory, Thoracic and Mediastinal Disorders	Respiratory Distress	29	5.05 (3.51-7.27)	1e-300	5.04 (4.68-5.40)	1e-300	0.000480769	93.84	5.04 (3.71)	2.33 (0.67)
Cardiac Disorders	Ventricular Tachycardia	28	8.1 (5.59-11.74)	1e-300	8.08 (7.71-8.45)	1e-300	0.000480769	173.48	8.07 (5.91)	3.01 (1.35)
Respiratory, Thoracic and Mediastinal Disorders	Hypoxia	28	3.97 (2.74-5.76)	3.48e-13	3.97 (3.60-4.34)	1e-300	0.000480769	62.13	3.96 (2.91)	1.99 (0.32)
Immune System Disorders	Anaphylactic Shock	26	5.18 (3.52-7.61)	1e-300	5.17 (4.78-5.55)	1e-300	0.000480769	87.3	5.16 (3.74)	2.37 (0.7)
Investigations	Pulse Absent	25	24.45 (16.5-36.24)	1e-300	24.40 (24.01-24.80)	1e-300	0.000480769	557.89	24.27 (17.46)	4.6 (2.93)
Cardiac Disorders	Pulseless Electrical Activity	23	28.27 (18.76-42.62)	1e-300	28.22 (27.81-28.63)	1e-300	0.000480769	599.92	28.04 (19.89)	4.81 (3.14)
Psychiatric Disorders	Panic Reaction	23	15.28 (10.14-23.02)	1e-300	15.25 (14.85-15.66)	1e-300	0.000480769	305.28	15.2 (10.79)	3.93 (2.26)
Injury, Poisoning and Procedural Complications	Product Administration Error	22	6.26 (4.12-9.52)	1e-300	6.25 (5.84-6.67)	1e-300	0.000480769	96.97	6.25 (4.4)	2.64 (0.98)
Eye Disorders	Eye Movement Disorder	20	14.15 (9.12-21.95)	1e-300	14.13 (13.69-14.57)	1e-300	0.000480769	243.15	14.08 (9.75)	3.82 (2.15)
Nervous System Disorders	Seizure Like Phenomena	19	61.26 (38.93-96.38)	1e-300	61.16 (60.71-61.61)	1e-300	0.000480769	1108.09	60.29 (41.26)	5.91 (4.25)
Gastrointestinal Disorders	Paraesthesia Oral	19	6.56 (4.18-10.29)	2.22e-16	6.55 (6.10-7.00)	1e-300	0.000480769	89.22	6.54 (4.49)	2.71 (1.04)
Reproductive System and Breast Disorders	Pelvic Pain	18	4.85 (3.05-7.7)	2.33e-11	11.05 (10.59-11.52)	1e-300	0.000480769	54.87	4.84 (3.29)	2.28 (0.61)
Nervous System Disorders	Head Discomfort	18	5.22 (3.28-8.29)	2.82e-12	5.21 (4.75-5.67)	1e-300	0.000480769	61.19	5.21 (3.53)	2.38 (0.71)
Respiratory, Thoracic and Mediastinal Disorders	Pharyngeal Swelling	18	11.07 (6.97-17.58)	1e-300	4.84 (4.38-5.31)	1e-300	0.000480769	164.18	11.03 (7.49)	3.46 (1.8)
Gastrointestinal Disorders	Retching	17	3.96 (2.46-6.37)	1.43e-08	7.58 (7.10-8.05)	1e-300	0.000480769	37.5	3.95 (2.65)	1.98 (0.32)
Cardiac Disorders	Ventricular Extrasystoles	17	7.59 (4.71-12.21)	1e-300	7.22 (6.74-7.70)	1e-300	0.000480769	96.92	7.57 (5.08)	2.92 (1.25)
Cardiac Disorders	Ventricular Fibrillation	17	7.23 (4.49-11.64)	4.44e-16	3.95 (3.48-4.43)	1e-300	0.000480769	90.96	7.21 (4.84)	2.85 (1.18)
Gastrointestinal Disorders	Hypoaesthesia Oral	16	5.1 (3.12-8.34)	8.27e-11	55.93 (55.43-56.42)	1e-300	0.000480769	52.67	5.09 (3.38)	2.35 (0.68)
Respiratory, Thoracic and Mediastinal Disorders	Pharyngeal Oedema	16	4.41 (2.7-7.2)	3.02e-09	5.10 (4.61-5.59)	1e-300	0.000480769	42.05	4.4 (2.92)	2.14 (0.47)
Musculoskeletal And Connective Tissue Disorders	Coccydynia	16	56 (34.18-91.74)	1e-300	4.40 (3.91-4.89)	1e-300	0.000480769	851.66	55.2 (36.52)	5.79 (4.12)
Investigations	Respiratory Rate Increased	15	8.29 (4.99-13.76)	2.22e-16	8.28 (7.77-8.78)	1e-300	0.000480769	95.81	8.26 (5.41)	3.05 (1.38)
Cardiac Disorders	Supraventricular Tachycardia	13	6.44 (3.73-11.09)	2.08e-11	6.43 (5.89-6.97)	1e-300	0.000480769	59.54	6.42 (4.07)	2.68 (1.02)
Respiratory, Thoracic and Mediastinal Disorders	Bronchospasm	13	4.32 (2.5-7.44)	1.44e-07	4.31 (3.77-4.86)	1e-300	0.000480769	33.05	4.31 (2.73)	2.11 (0.44)
Skin And Subcutaneous Tissue Disorders	Cold Sweat	12	3.27 (1.86-5.77)	4.09e-05	9.70 (9.13-10.26)	1e-300	0.000480769	18.91	3.27 (2.04)	1.71 (0.04)
Respiratory, Thoracic and Mediastinal Disorders	Hyperventilation	12	9.71 (5.51-17.11)	3.77e-15	4.24 (3.67-4.80)	1e-300	0.000480769	93.41	9.68 (6.02)	3.27 (1.61)
General Disorders and Administration Site Conditions	Injection Site Extravasation	12	4.24 (2.41-7.47)	5.57e-07	3.27 (2.71-3.84)	1e-300	0.000480769	29.64	4.23 (2.63)	2.08 (0.42)
Cardiac Disorders	Sinus Tachycardia	11	3.7 (2.05-6.68)	1.41e-05	8.59 (8.00-9.18)	1e-300	0.000480769	21.61	3.69 (2.25)	1.88 (0.22)
General Disorders and Administration Site Conditions	Sensation Of Foreign Body	11	6.53 (3.62-11.81)	4.96e-10	6.53 (5.94-7.12)	1e-300	0.000480769	51.42	6.52 (3.97)	2.7 (1.04)
Respiratory, Thoracic and Mediastinal Disorders	Tachypnoea	11	4.08 (2.26-7.36)	3.04e-06	4.07 (3.48-4.66)	1e-300	0.000480769	25.48	4.07 (2.48)	2.03 (0.36)
General Disorders and Administration Site Conditions	Infusion Site Extravasation	11	8.6 (4.76-15.54)	1.01e-12	3.70 (3.10-4.29)	1e-300	0.000480769	73.64	8.58 (5.23)	3.1 (1.43)
Respiratory, Thoracic and Mediastinal Disorders	Apnoea	10	6 (3.22-11.15)	1.56e-08	6.41 (5.79-7.03)	1e-300	0.000480769	41.53	5.98 (3.56)	2.58 (0.91)
Respiratory, Thoracic and Mediastinal Disorders	Oropharyngeal Discomfort	10	6.41 (3.45-11.92)	4.25e-09	5.99 (5.37-6.61)	1e-300	0.000480769	45.56	6.4 (3.81)	2.68 (1.01)
Nervous System Disorders	Dizziness Postural	7	3.85 (1.84-8.09)	0.000359	5.32 (4.58-6.06)	1e-300	0.000480769	14.77	3.85 (2.07)	1.94 (0.28)
General Disorders and Administration Site Conditions	Screaming	7	5.32 (2.53-11.17)	1.02e-05	3.85 (3.11-4.59)	1e-300	0.000480769	24.51	5.31 (2.86)	2.41 (0.74)
Immune System Disorders	Contrast Media Allergy	6	20.37 (9.13-45.43)	1.79e-13	212.95 (212.13-213.77)	1e-300	0.000480769	109.89	20.26 (10.35)	4.34 (2.67)
Vascular Disorders	Vasospasm	6	32.42 (14.51-72.39)	1e-300	32.40 (31.60-33.20)	1e-300	0.000480769	181.17	32.16 (16.42)	5.01 (3.34)
Respiratory, Thoracic and Mediastinal Disorders	Acute Pulmonary Oedema	6	5.04 (2.26-11.24)	7.73e-05	20.36 (19.55-21.16)	1e-300	0.000480769	19.42	5.04 (2.58)	2.33 (0.67)
Respiratory, Thoracic and Mediastinal Disorders	Agonal Respiration	6	213.06 (93.78-484.04)	1e-300	5.04 (4.24-5.84)	1e-300	0.000480769	1204	202.61 (101.97)	7.66 (5.98)
Investigations	Blood Pressure Systolic Decreased	5	5.38 (2.24-12.94)	0.000169	17.58 (16.70-18.46)	1e-300	0.000480769	17.81	5.37 (2.58)	2.43 (0.76)
Investigations	Electrocardiogram St Segment Elevation	5	6.96 (2.9-16.74)	1.44e-05	10.32 (9.44-11.20)	1e-300	0.000480769	25.48	6.95 (3.34)	2.8 (1.13)
Investigations	Electrocardiogram St Segment Depression	5	10.32 (4.29-24.83)	1.88e-07	7.71 (6.84-8.59)	1e-300	0.000480769	41.98	10.3 (4.94)	3.36 (1.7)
General Disorders and Administration Site Conditions	Extravasation	5	5.69 (2.36-13.67)	0.000104	7.13 (6.25-8.00)	1e-300	0.000480769	19.27	5.68 (2.72)	2.51 (0.84)
Reproductive System and Breast Disorders	Testicular Pain	5	7.72 (3.21-18.56)	4.98e-06	6.96 (6.08-7.84)	1e-300	0.000480769	29.16	7.7 (3.7)	2.94 (1.28)
Immune System Disorders	Anaphylactoid Reaction	5	5.82 (2.42-13.99)	8.32e-05	5.81 (4.94-6.69)	1e-300	0.000480769	19.9	5.81 (2.79)	2.54 (0.87)
Respiratory, Thoracic and Mediastinal Disorders	Choking Sensation	5	4.49 (1.87-10.79)	0.000782	5.68 (4.81-6.56)	1e-300	0.000480769	13.53	4.48 (2.15)	2.16 (0.5)
Respiratory, Thoracic and Mediastinal Disorders	Throat Clearing	5	7.13 (2.96-17.14)	1.16e-05	5.38 (4.50-6.26)	1e-300	0.000480769	26.28	7.11 (3.41)	2.83 (1.16)
Injury, Poisoning and Procedural Complications	Injection Related Reaction	5	17.59 (7.31-42.34)	1.56e-10	4.49 (3.61-5.36)	1e-300	0.000480769	77.86	17.51 (8.4)	4.13 (2.46)
Gastrointestinal Disorders	Oedema Mouth	4	5.28 (1.98-14.08)	0.000884	89.30 (88.31-90.29)	1e-300	0.000480769	13.85	5.27 (2.32)	2.4 (0.73)
Psychiatric Disorders	Staring	4	7.83 (2.94-20.89)	3.89e-05	15.03 (14.05-16.01)	1e-300	0.000480769	23.79	7.82 (3.44)	2.97 (1.3)
Nervous System Disorders	Tonic Clonic Movements	4	15.04 (5.63-40.14)	6.31e-08	7.83 (6.85-8.81)	1e-300	0.000480769	52.21	14.98 (6.59)	3.91 (2.24)
Respiratory, Thoracic and Mediastinal Disorders	Pulmonary Pain	4	7.52 (2.82-20.07)	5.58e-05	7.52 (6.54-8.50)	1e-300	0.000480769	22.58	7.51 (3.31)	2.91 (1.24)
Psychiatric Disorders	Breath Holding	4	89.33 (33.17-240.57)	1e-300	5.28 (4.30-6.26)	1e-300	0.000480769	341.9	87.44 (38.17)	6.45 (4.77)
Investigations	Blood Pressure Immeasurable	3	9.23 (2.97-28.66)	0.000121	29.11 (27.97-30.24)	1e-300	0.000480769	21.96	9.21 (3.57)	3.2 (1.54)
General Disorders and Administration Site Conditions	Immediate Post-Injection Reaction	3	12.61 (4.06-39.18)	1.17e-05	25.90 (24.76-27.03)	1e-300	0.000480769	31.97	12.57 (4.87)	3.65 (1.98)
General Disorders and Administration Site Conditions	Foaming At Mouth	3	7.13 (2.3-22.14)	0.000673	24.28 (23.15-25.42)	1e-300	0.000480769	15.79	7.12 (2.76)	2.83 (1.16)
Respiratory, Thoracic and Mediastinal Disorders	Pharyngeal Paraesthesia	3	11.16 (3.59-34.65)	3.03e-05	22.33 (21.19-23.46)	1e-300	0.000480769	27.65	11.13 (4.31)	3.48 (1.81)
Injury, Poisoning and Procedural Complications	Cardiac Procedure Complication	3	22.33 (7.18-69.46)	8.1e-08	13.21 (12.08-14.34)	1e-300	0.000480769	60.79	22.21 (8.59)	4.47 (2.8)
Respiratory, Thoracic and Mediastinal Disorders	Apnoeic Attack	3	24.29 (7.81-75.57)	3.6e-08	12.61 (11.48-13.74)	1e-300	0.000480769	66.59	24.15 (9.34)	4.59 (2.92)
Nervous System Disorders	Retrograde Amnesia	3	29.11 (9.35-90.64)	5.97e-09	11.15 (10.02-12.29)	1e-300	0.000480769	80.86	28.91 (11.18)	4.85 (3.18)
Reproductive System and Breast Disorders	Scrotal Pain	3	25.91 (8.32-80.62)	1.94e-08	9.23 (8.10-10.36)	1e-300	0.000480769	71.37	25.75 (9.96)	4.69 (3.02)
Nervous System Disorders	Electric Shock Sensation	3	8.55 (2.75-26.53)	0.000206	8.54 (7.41-9.68)	1e-300	0.000480769	19.94	8.53 (3.31)	3.09 (1.42)
General Disorders and Administration Site Conditions	Moaning	3	13.21 (4.25-41.05)	8.15e-06	7.13 (6.00-8.26)	1e-300	0.000480769	33.75	13.17 (5.1)	3.72 (2.05)
Note: PT, preferred term; SOC, system organ class; n, the number of reports; ROR, reporting odds ratio; CI: confidence interval; PRR, proportional reporting ratio; χ2, chi-squared; EBGM, empirical Bayesian geometric mean; EBGM05, the lower limit of the 95% CI of EBGM. IC, information component; IC025: the lower limit of the 95% CI of the IC; P-ROR: The P value of ROR method; P-PRR: The P value of…
