# Supplementary material for: A real-world pharmacovigilance study of FDA Adverse Event Reporting System (FAERS) events for Definity
Source: PLoS One. 2025 Aug 29;20(8):e0331444. doi: 10.1371/journal.pone.0331444 (PMC12396717; doi:10.1371/journal.pone.0331444)
Supplement: S1 File — S1 Table. All searched drug names about Definity from the NCBI MeSH database. S2 Table. All the PTs satisfying all four Disproportionality analysis. Note: PT, preferred term; SOC, system organ class; n, the number of reports; ROR, reporting odds ratio; CI: confidence interval; PRR, proportional reporting ratio; χ2, chi-squared; EBGM, empirical Bayesian geometric mean; EBGM05, the lower limit of the 95% CI of EBGM. IC, information component; IC025: the lower limit of the 95% CI of the IC; P-ROR: The P value of ROR method; P-PRR: The P value of PRR method; P-Bon: The P value after Bonferroni correction. S3 Table. The top 30 PTs according to EBGM. Note: PT, preferred term; EBGM, empirical Bayesian geometric mean; SOC, system organ class; n, the number of reports; ROR, reporting odds ratio; CI: confidence interval; PRR, proportional reporting ratio; χ2, chi-squared; EBGM05, the lower limit of the 95% CI of EBGM. IC, information component; IC025: the lower limit of the 95% CI of the IC; P-ROR: The P value of ROR method; P-PRR: The P value of PRR method; P-Bon: The P value after Bonferroni correction. S4 Table. Univariate and multivariate logistic regression analysis of the odds ratio for the top 15 PT of Definity. Note: PT, preferred term; OR, odds ratio; CI: confidence interval. (ZIP) [file pone.0331444.s001.zip › Supporting information/S3 Table.xlsx]

## Sheet: Sheet1
S3 Table. The top 30 PTs according to EBGM.
SOC name	PT name	Case number (n)	ROR (95%Cl)	P-ROR	PRR (95%CI)	P-PRR	P-Bon	χ2	EBGM (EBGM05)	IC (IC025)
Respiratory, Thoracic and Mediastinal Disorders	Agonal Respiration	6	213.06 (93.78-484.04)	1e-300	5.04 (4.24-5.84)	1e-300	0.000480769	1204	202.61 (101.97)	7.66 (5.98)
Psychiatric Disorders	Breath Holding	4	89.33 (33.17-240.57)	1e-300	5.28 (4.30-6.26)	1e-300	0.000480769	341.9	87.44 (38.17)	6.45 (4.77)
Immune System Disorders	Contrast Media Reaction	33	69.25 (49.07-97.73)	1e-300	69.07 (68.73-69.41)	1e-300	0.000480769	2177.65	67.96 (50.94)	6.09 (4.42)
Nervous System Disorders	Seizure Like Phenomena	19	61.26 (38.93-96.38)	1e-300	61.16 (60.71-61.61)	1e-300	0.000480769	1108.09	60.29 (41.26)	5.91 (4.25)
Musculoskeletal And Connective Tissue Disorders	Coccydynia	16	56 (34.18-91.74)	1e-300	4.40 (3.91-4.89)	1e-300	0.000480769	851.66	55.2 (36.52)	5.79 (4.12)
Musculoskeletal And Connective Tissue Disorders	Back Pain	1979	49.27 (46.94-51.71)	1e-300	41.49 (41.45-41.53)	1e-300	0.000480769	77727.6	41.09 (39.46)	5.36 (3.69)
Musculoskeletal And Connective Tissue Disorders	Flank Pain	79	41.64 (33.34-52)	1e-300	41.37 (41.15-41.59)	1e-300	0.000480769	3082.22	40.98 (34.02)	5.36 (3.69)
Vascular Disorders	Vasospasm	6	32.42 (14.51-72.39)	1e-300	32.40 (31.60-33.20)	1e-300	0.000480769	181.17	32.16 (16.42)	5.01 (3.34)
Nervous System Disorders	Retrograde Amnesia	3	29.11 (9.35-90.64)	5.97e-09	11.15 (10.02-12.29)	1e-300	0.000480769	80.86	28.91 (11.18)	4.85 (3.18)
Cardiac Disorders	Pulseless Electrical Activity	23	28.27 (18.76-42.62)	1e-300	28.22 (27.81-28.63)	1e-300	0.000480769	599.92	28.04 (19.89)	4.81 (3.14)
Musculoskeletal And Connective Tissue Disorders	Groin Pain	48	26.22 (19.73-34.84)	1e-300	26.12 (25.84-26.40)	1e-300	0.000480769	1152.53	25.96 (20.47)	4.7 (3.03)
Reproductive System and Breast Disorders	Scrotal Pain	3	25.91 (8.32-80.62)	1.94e-08	9.23 (8.10-10.36)	1e-300	0.000480769	71.37	25.75 (9.96)	4.69 (3.02)
Investigations	Pulse Absent	25	24.45 (16.5-36.24)	1e-300	24.40 (24.01-24.80)	1e-300	0.000480769	557.89	24.27 (17.46)	4.6 (2.93)
Respiratory, Thoracic and Mediastinal Disorders	Apnoeic Attack	3	24.29 (7.81-75.57)	3.6e-08	12.61 (11.48-13.74)	1e-300	0.000480769	66.59	24.15 (9.34)	4.59 (2.92)
Injury, Poisoning and Procedural Complications	Cardiac Procedure Complication	3	22.33 (7.18-69.46)	8.1e-08	13.21 (12.08-14.34)	1e-300	0.000480769	60.79	22.21 (8.59)	4.47 (2.8)
Immune System Disorders	Contrast Media Allergy	6	20.37 (9.13-45.43)	1.79e-13	212.95 (212.13-213.77)	1e-300	0.000480769	109.89	20.26 (10.35)	4.34 (2.67)
Injury, Poisoning and Procedural Complications	Product Preparation Error	72	20.31 (16.1-25.62)	1e-300	20.19 (19.96-20.43)	1e-300	0.000480769	1307.62	20.1 (16.55)	4.33 (2.66)
Musculoskeletal And Connective Tissue Disorders	Neck Pain	230	20.55 (18.03-23.42)	1e-300	20.19 (20.06-20.31)	1e-300	0.000480769	4177.92	20.09 (18.01)	4.33 (2.66)
Nervous System Disorders	Unresponsive To Stimuli	98	18.82 (15.42-22.96)	1e-300	18.67 (18.48-18.87)	1e-300	0.000480769	1632.7	18.6 (15.74)	4.22 (2.55)
Musculoskeletal And Connective Tissue Disorders	Spinal Pain	42	17.66 (13.03-23.92)	1e-300	17.60 (17.30-17.90)	1e-300	0.000480769	654.98	17.53 (13.6)	4.13 (2.47)
Injury, Poisoning and Procedural Complications	Injection Related Reaction	5	17.59 (7.31-42.34)	1.56e-10	4.49 (3.61-5.36)	1e-300	0.000480769	77.86	17.51 (8.4)	4.13 (2.46)
Vascular Disorders	Cyanosis	51	15.48 (11.75-20.39)	1e-300	15.42 (15.15-15.69)	1e-300	0.000480769	685.38	15.37 (12.2)	3.94 (2.28)
Psychiatric Disorders	Panic Reaction	23	15.28 (10.14-23.02)	1e-300	15.25 (14.85-15.66)	1e-300	0.000480769	305.28	15.2 (10.79)	3.93 (2.26)
Vascular Disorders	Flushing	327	15.44 (13.83-17.24)	1e-300	15.06 (14.95-15.17)	1e-300	0.000480769	4283.95	15.01 (13.69)	3.91 (2.24)
Nervous System Disorders	Tonic Clonic Movements	4	15.04 (5.63-40.14)	6.31e-08	7.83 (6.85-8.81)	1e-300	0.000480769	52.21	14.98 (6.59)	3.91 (2.24)
Musculoskeletal And Connective Tissue Disorders	Muscle Spasms	570	15.71 (14.44-17.09)	1e-300	15.02 (14.94-15.10)	1e-300	0.000480769	7457.7	14.97 (13.95)	3.9 (2.24)
Musculoskeletal And Connective Tissue Disorders	Musculoskeletal Discomfort	52	14.9 (11.34-19.57)	1e-300	14.84 (14.56-15.11)	1e-300	0.000480769	668.82	14.79 (11.77)	3.89 (2.22)
Eye Disorders	Eye Movement Disorder	20	14.15 (9.12-21.95)	1e-300	14.13 (13.69-14.57)	1e-300	0.000480769	243.15	14.08 (9.75)	3.82 (2.15)
Renal And Urinary Disorders	Renal Pain	30	13.93 (9.73-19.95)	1e-300	13.90 (13.54-14.26)	1e-300	0.000480769	358.09	13.86 (10.26)	3.79 (2.13)
Respiratory, Thoracic and Mediastinal Disorders	Throat Tightness	77	13.97 (11.16-17.48)	1e-300	13.88 (13.66-14.11)	1e-300	0.000480769	917.96	13.84 (11.47)	3.79 (2.12)
Note: PT, preferred term; EBGM, empirical Bayesian geometric mean; SOC, system organ class; n, the number of reports; ROR, reporting odds ratio; CI: confidence interval; PRR, proportional reporting ratio; χ2, chi-squared; EBGM05, the lower limit of the 95% CI of EBGM. IC, information component; IC025: the lower limit of the 95% CI of the IC; P-ROR: The P value of ROR method; P-PRR: The P value of…
