# Supplementary material for: A real-world pharmacovigilance study of FDA Adverse Event Reporting System (FAERS) events for Definity
Source: PLoS One. 2025 Aug 29;20(8):e0331444. doi: 10.1371/journal.pone.0331444 (PMC12396717; doi:10.1371/journal.pone.0331444)
Supplement: S1 File — S1 Table. All searched drug names about Definity from the NCBI MeSH database. S2 Table. All the PTs satisfying all four Disproportionality analysis. Note: PT, preferred term; SOC, system organ class; n, the number of reports; ROR, reporting odds ratio; CI: confidence interval; PRR, proportional reporting ratio; χ2, chi-squared; EBGM, empirical Bayesian geometric mean; EBGM05, the lower limit of the 95% CI of EBGM. IC, information component; IC025: the lower limit of the 95% CI of the IC; P-ROR: The P value of ROR method; P-PRR: The P value of PRR method; P-Bon: The P value after Bonferroni correction. S3 Table. The top 30 PTs according to EBGM. Note: PT, preferred term; EBGM, empirical Bayesian geometric mean; SOC, system organ class; n, the number of reports; ROR, reporting odds ratio; CI: confidence interval; PRR, proportional reporting ratio; χ2, chi-squared; EBGM05, the lower limit of the 95% CI of EBGM. IC, information component; IC025: the lower limit of the 95% CI of the IC; P-ROR: The P value of ROR method; P-PRR: The P value of PRR method; P-Bon: The P value after Bonferroni correction. S4 Table. Univariate and multivariate logistic regression analysis of the odds ratio for the top 15 PT of Definity. Note: PT, preferred term; OR, odds ratio; CI: confidence interval. (ZIP) [file pone.0331444.s001.zip › Supporting information/S4 Table.xlsx]

## Sheet: Sheet1
S4 Table. Univariate and multivariate logistic regression analysis of the odds ratio for the top 15 PT of Definity.
PT name	Variable	Factor	Univariate analysis		Multivariate analysis
			OR (95%CI)	P	OR (95%CI)	P
Back Pain	Age	<18 years (Reference)	1	-	1	-
		18-64.9 years	1.31 (0.40-5.03)	0.663	0.00 (NA-1.13*10E10)	0.955
		>65 years	1.68 (0.50-6.43)	0.41	0.00 (NA-1.49*10E10)	0.956
	Gender	Female (Reference)	1	-	1	-
		Male	1.12 (0.99-1.26)	0.077	1.00 (0.85-1.19)	0.955
	Weight	<50 kg (Reference)	1	-	1	-
		>=50 kg	2.30 (1.22-4.64)	0.014	2.10 (1.09-4.31)	0.032
Muscle Spasms	Age	<18 years (Reference)	1	-	1	-
		18-64.9 years	0.67 (0.17-4.39)	0.606	0.00 (NA-1.32*10E18)	0.968
		>65 years	0.84 (0.22-5.55)	0.827	0.00 (NA-1.72*10E18)	0.968
	Gender	Female (Reference)	1	-	1	-
		Male	0.94 (0.79-2.88)	0.522	0.99 (0.79-1.25)	0.96
	Weight	<50 kg (Reference)	1	-	1	-
		>=50 kg	1.23 (0.56-3.26)	0.635	1.18 (0.53-3.15)	0.711
Dyspnoea	Age	<18 years (Reference)	1	-	1	-
		18-64.9 years	3.90*10E+5 (0-NA)	0.961	1.57*10E+5 (0-NA)	0.975
		>65 years	2.64*10E+5 (0-NA)	0.963	8.90*10E+4 (0-NA)	0.976
	Gender	Female (Reference)	1	-	1	-
		Male	0.52 (0.43-0.62)	<0.001	0.54 (0.42-0.70)	0.001
	Weight	<50 kg (Reference)	1	-	1	-
		>=50 kg	0.41 (0.22-0.82)	0.007	0.57 (0.29-1.25)	0.136
Pain In Extremity	Age	<18 years (Reference)	1	-	1	-
		18-64.9 years	2.39*10E+5 (0-NA)	0.963	9.61*10E+4 (0-NA)	0.976
		>65 years	2.32*10E+5 (0-NA)	0.963	9.98*10E+4 (0-NA)	0.976
	Gender	Female (Reference)	1	-	1	-
		Male	0.89 (0.72-1.10)	0.271	0.76 (0.58-0.99)	0.046
	Weight	<50 kg (Reference)	1	-	1	-
		>=50 kg	1.81 (0.65-7.50)	0.323	1.78 (0.64-7.42)	0.341
Flushing	Age	<18 years (Reference)	1	-	1	-
		18-64.9 years	0.51 (0.13-3.38)	0.395	9.59*10E+4 (0-NA)	0.976
		>65 years	0.22 (0.05-1.43)	0.052	3.67*10E+4 (0-NA)	0.978
	Gender	Female (Reference)	1	-	1	-
		Male	0.58 (0.45-0.73)	<0.001	0.66 (0.52-0.90)	0.009
	Weight	<50 kg (Reference)	1	-	1	-
		>=50 kg	0.60 (0.27-1.58)	0.244	0.85 (0.33-2.87)	0.757
Chest Pain	Age	<18 years (Reference)	1	-	1	-
		18-64.9 years	1.83*10E+5 (0-NA)	0.964	6.58*10E+4 (0-NA)	0.977
		>65 years	1.71*10E+5 (0-NA)	0.964	5.86*10E+4 (0-NA)	0.977
	Gender	Female (Reference)	1	-	1	-
		Male	0.52 (0.41-0.67)	<0.001	0.68 (0.49-0.93)	0.018
	Weight	<50 kg (Reference)	1	-	1	-
		>=50 kg	0.49 (0.22-1.32)	0.161	0.67 (0.28-1.97)	0.404
Urticaria	Age	<18 years (Reference)	1	-	1	-
		18-64.9 years	4.79*10E+5 (0-NA)	0.976	6.33*10E+4 (0-NA)	0.977
		>65 years	1.93*10E+5 (0-NA)	0.978	2.34*10E+4 (0-NA)	0.979
	Gender	Female (Reference)	1	-	1	-
		Male	1.53 (1.18-1.98)	<0.001	1.80 (1.25-2.60)	0.002
	Weight	<50 kg (Reference)	1	-	1	-
		>=50 kg	2.73 (0.59-48.47)	0.323	1.80 (0.38-32.20)	0.566
Neck Pain	Age	<18 years (Reference)	1	-	1	-
		18-64.9 years	3.15*10E+5 (0-NA)	0.977	4.90*10E+4 (0-NA)	0.977
		>65 years	3.37*10E+5 (0-NA)	0.977	5.69*10E+4 (0-NA)	0.977
	Gender	Female (Reference)	1	-	1	-
		Male	0.70 (0.53-0.92)	0.01	0.67 (0.47-0.95)	0.026
	Weight	<50 kg (Reference)	1	-	1	-
		>=50 kg	2.96 (0.64-52.67)	0.285	3.21 (0.69-44.71)	0.252
Blood Pressure Increased	Age	<18 years (Reference)	1	-	1	-
		18-64.9 years	2.30*10E+5 (0-NA)	0.978	8.73*10E+4 (0-NA)	0.985
		>65 years	2.71*10E+5 (0-NA)	0.977	1.09*10E+5 (0-NA)	0.985
	Gender	Female (Reference)	1	-	1	-
		Male	0.63 (0.45-0.87)	0.006	0.67 (0.44-1.01)	0.057
	Weight	<50 kg (Reference)	1	-	1	-
		>=50 kg	0.99 (0.30-6.13)	0.991	1.08 (0.32-6.73)	0.916
Erythema	Age	<18 years (Reference)	1	-	1	-
		18-64.9 years	0.51 (0.10-9.40)	0.522	1.14*10E+5 (0-NA)	0.985
		>65 years	0.21 (0.04-3.95)	0.145	4.08*10E+4 (0-NA)	0.986
	Gender	Female (Reference)	1	-	1	-
		Male	0.61 (0.43-0.84)	0.003	0.78 (0.50-1.20)	0.262
	Weight	<50 kg (Reference)	1	-	1	-
		>=50 kg	0.56 (0.20-2.34)	0.34	0.48 (0.17-1.31)	0.233
Anaphylactic Reaction	Age	<18 years (Reference)	1	-	1
		18-64.9 years	0.36 (0.07-6.71)	0.337	9.00*10E+4 (0-NA)	0.985
		>65 years	0.36 (0.07-6.64)	0.332	7.74*10E+4 (0-NA)	0.986
	Gender	Female (Reference)	1	-	1	-
		Male	1.70 (1.20-2.41)	0.003	1.63 (1.05-2.55)	0.032
	Weight	<50 kg (Reference)	1	-	1	-
		>=50 kg	1.76 (0.38-31.37)	0.578	1.43 (0.30-12.39)	0.726
Chest Discomfort	Age	<18 years (Reference)	1	-	1	-
		18-64.9 years	2.51*10E+5 (0-NA)	0.977	9.97*10E+4 (0-NA)	0.985
		>65 years	8.90*10E+4 (0-NA)	0.979	4.06*10E+4 (0-NA)	0.986
	Gender	Female (Reference)	1	-	1	-
		Male	0.67 (0.46-0.95)	0.028	0.66 (0.41-1.05)	0.085
	Weight	<50 kg (Reference)	1	-	1	-
		>=50 kg	1.72 (0.37-30.64)	0.594	1.46 (0.31-26.14)	0.713
Heart Rate Increased	Age	<18 years (Reference)	1	-	1	-
		18-64.9 years	0.38 (0.07-7.09)	0.364	9.58*10E+4 (0-NA)	0.985
		>65 years	0.19 (0.03-3.55)	0.12	3.28*10E+4 (0-NA)	0.986
	Gender	Female (Reference)	1	-	1	-
		Male	0.39 (0.25-0.58)	<0.001	0.50 (0.29-0.82)	0.008
	Weight	<50 kg (Reference)	1	-	1	-
		>=50 kg	0.26 (0.11-0.77)	0.006	0.31 (0.12-0.99)	0.036
Musculoskeletal Pain	Age	<18 years (Reference)	1	-	1	-
		18-64.9 years	1.56*10E+5 (0-NA)	0.978	1.26*10E+6 (0-NA)	0.996
		>65 years	1.93*10E+5 (0-NA)	0.978	1.85*10E+6 (0-NA)	0.996
	Gender	Female (Reference)	1	-	1	-
		Male	1.02 (0.70-1.48)	0.907	0.94 (0.70-1.49)	0.79
	Weight	<50 kg (Reference)	1	-	1	-
		>=50 kg	1.39*10E+6 (0-NA)	0.981	1.58*10E+6 (0-NA)	0.981
Feeling Hot	Age	<18 years (Reference)	1	-	1	-
		18-64.9 years	0.38 (0.07-6.99)	0.357	8.68*10E+4 (0-NA)	0.985
		>65 years	0.17 (0.03-3.16)	0.096	2.79*10E+4 (0-NA)	0.987
	Gender	Female (Reference)	1	-	1	-
		Male	0.39 (0.25-0.59)	0.001	0.42 (0.23-0.72)	0.002
	Weight	<50 kg (Reference)	1	-	1	-
		>=50 kg	0.43 (0.15-1.81)	0.168	0.41 (0.14-1.77)	0.156
Note: PT, preferred term; OR, odds ratio; CI: confidence interval.
